# Supplementary material for: Germline variants in hereditary breast cancer genes are associated with early age at diagnosis and family history in Guatemalan breast cancer
Source: Breast Cancer Res Treat. 2021 Jul 1;189(2):533–9. doi: 10.1007/s10549-021-06305-5 (PMC8357728; doi:10.1007/s10549-021-06305-5)
Supplement: Supplementary file 1 — Supplementary file1 (XLSX 56 kb) [file 10549_2021_6305_MOESM1_ESM.xlsx]

## Sheet: Supplemental Table1
Table 1. Sequenced Breast Cancer Risk Genes and their Inclusion Criteria
High Risk	BRCA1	16 (10-28)b	Increased risk BRCA		Momozawa
	BRCA2	33 (14-104)b			Momozawa
	PALB2	7.5 (5.1-11)a	Increased risk of BRCA		Couch
	PTEN	18 (3-750)b	Increased risk BRCA		Momozawa
	TP53	8.5 (2.4-46)b			Momozawa
Moderate Risk	ATM	2.8 (2.2-3.6)a	Increased risk BRCA		Couch
	BARD1	2.2 (1.3-3.6)a	Potentially increased risk BRCA		Couch
	BRIP1	1.6 (1.1-2.4)a	Potentially increased risk BRCA		Couch
	CHEK2	2.3 (1.9-2.7)a	Increased risk BRCA		Couch
	MSH6	1.9 (1.2-3.3)a	Unknown or insufficient risk BRCA		Couch
	RAD51D	3.1 (1.2-7.9)a			Couch
	STK11	2.0-4.0c	Increased risk of BRCA		Kurian
Low/Moderate	NBN	1.1 (0.7-1.8)	Risk only for 657del%		Couch
	PMS2	0.8 (0.4-1.5)a	Unknown or insufficient risk BRCA		Couch
	RAD51C	0.8 (0.5-1.4)a	Potentially increased risk of TN BRCA		Couch
	CDH1	5.9-7.3c*	Increased risk lobular BRCA		Kurian
Low Risk	CDKN2A	2.5 (0.8-8.2)a	No increased risk for BRCA		Couch
	MLH1	1.2 (0.3-4.2)a	Unknown or insufficient risk BRCA		Couch
	MSH2	2.5 (0.8-6.9)a	Unknown or insufficient risk BRCA		Couch
	NF1	0.9 (0.6-1.6)a	INC risk of BRCA with a clinical NF diagnosis		Couch
	RAD50	0.8 (0.5-1.6)a			Couch
Unknown Risk	APC			Familial adenomatous polyposis gene
	AR			Hormone receptor
	AXIN2			Colon cancer risk gene
	CDKN1B			Multiple endocrine neoplasia gene
	DICER1			DICER1 syndrome gene
	EPCAM		Unknown or insufficient risk BRCA	Lynch syndrome gene
	ERCC2			DNA repair gene
	FH			Kidney cancer gene
	HRAS			Costello syndrome gene
	MET			Hereditary papillary renal cell carcinoma gene
	PMS1			Mismatch DNA repair gene
	PTCH1			Basal cell nevus syndrome gene
	RB1			Retinoblastoma gene
	RET			Multiple endocrine neoplasia 2 gene
	SMARCB1			Rhabdoid tumor predisposition syndrome gene
	TSC1			Tuberous sclerosis type I gene
	TSC2			Tuberous sclerosis type II gene
	VHL			Von-Hippel Lindau syndrome gene
High risk gene are defined as having odds ratios (OR) for association with breast greater than 5; Moderate risk genes have an OR greater than 1.5; and Low and Low/Moderate genes not been documented to be greater than 1 [15, 26, 27]. *, CDH1 mutations cause the Hereditary Diffuse Gastric Cancer and Lobular Breast Cancer syndrome. BRCA, breast cancer.

## Sheet: Supplemental Table 2
Gene	NCI	BGI
ABCB1	ABCB1
ABCB11	ABCB11
ABCB4	ABCB4
ABCC1	ABCC1
ABCG2	ABCG2
ABCG5	ABCG5
ABCG8	ABCG8
ABL1	ABL1
ACO1	ACO1
ACVR1	ACVR1
ACVR1B	ACVR1B
ACVR2A	ACVR2A
ADNP	ADNP
ADORA2A	ADORA2A
AJUBA	AJUBA
AKAP11	AKAP11
AKT1	AKT1
ALB	ALB
ALK	ALK	ALK
ALKBH6	ALKBH6
ALPK2	ALPK2
AMER1	AMER1
ANK3	ANK3
APC	APC	APC
APOB	APOB
APOL2	APOL2
AR	AR	AR
ARAF	ARAF
ARHGAP35	ARHGAP35
ARID1A	ARID1A
ARID1B	ARID1B
ARID2	ARID2
ARID5B	ARID5B
ASPM	ASPM
ASXL1	ASXL1
ASXL2	ASXL2
ATF7IP	ATF7IP
ATM	ATM	ATM
ATP5B	ATP5B
ATR	ATR
ATRX	ATRX
ATXN3	ATXN3
AURKA	AURKA
AXIN1	AXIN1
AXIN2	AXIN2	AXIN2
AZGP1	AZGP1
B2M	B2M
BAP1	BAP1
BARD1	BARD1	BARD1
BCL2	BCL2
BCL2L11	BCL2L11
BCLAF1	BCLAF1
BCOR	BCOR
BHMT2	BHMT2	ERCC5
BIRC5	BIRC5
BLM		BLM
BMPR1A		BMPR1A
BRAF	BRAF
BRCA1	BRCA1	BRCA1
BRCA2	BRCA2	BRCA2
BRD7	BRD7
BRE	BRE
BRIP1	BRIP1	BRIP1
BTLA	BTLA
BUB1B		BUB1B
BUB3	BUB3
C3orf70	C3orf70
C7	C7
CACNA1A	CACNA1A
CAP2	CAP2
CARD11	CARD11
CASP8	CASP8
CBFB	CBFB
CBWD3	CBWD3
CCDC120	CCDC120
CCDC6	CCDC6	CCDC6
CCNB2	CCNB2
CCND1	CCND1
CD1D	CD1D
CD27	CD27
CD276	CD276
CD28	CD28
CD40	CD40
CD70	CD70
CD79B	CD79B	CD82
CD82		CD82
CDC20	CDC20
CDC27	CDC27
CDC73		CDC73
CDH1	CDH1	CDH1
CDK1	CDK1
CDK12	CDK12
CDK4	CDK4
CDKN1A	CDKN1A
CDKN1B	CDKN1B	CDKN1B
CDKN2A	CDKN2A	CDKN2A
CEBPA	CEBPA
CENPA	CENPA
CENPF	CENPF
CEP55	CEP55
CEP76	CEP76
CHD3	CHD3
CHD4	CHD4
CHD8	CHD8
CHEK2	CHEK2	CHEK2
CIC	CIC
CNBD1	CNBD1
CNKSR1	CNKSR1
COL5A1	COL5A1
CPNE4	CPNE4
CREB3L3	CREB3L3
CREBBP	CREBBP
CTBP2	CTBP2
CTCF	CTCF
CTLA4	CTLA4
CTNNB1	CTNNB1
CTNND1	CTNND1
CUL1	CUL1
CUL3	CUL3
CUL4B	CUL4B
CUX1	CUX1
CYLD	CYLD	CYLD
CYP1A2	CYP1A2
CYP1B1	CYP1B1
CYP20A1	CYP20A1
CYP2C18	CYP2C18
CYP2C9	CYP2C9
CYP2E1	CYP2E1
CYP3A4	CYP3A4
CYP3A5	CYP3A5
CYP4F11	CYP4F11
CYP4V2	CYP4V2
CYP51A1	CYP51A1
CYP7A1	CYP7A1
DAZAP1	DAZAP1
DDB2		DDB2
DDX3X	DDX3X
DDX5	DDX5
DERL3		DERL3
DHX9	DHX9
DIAPH1	DIAPH1
DIAPH2	DIAPH2
DICER1	DICER1	DICER1
DIRC2		DIRC2
DIS3	DIS3
DNAH12	DNAH12
DNER	DNER
DNMT3A	DNMT3A
EEF1A1	EEF1A1
EEF2	EEF2
EGFR	EGFR	EGFR
EGR3	EGR3
EIF1AX	EIF1AX
EIF2S2	EIF2S2
ELAC2		ELAC2
ELF3	ELF3
EP300	EP300
EPAS1	EPAS1
EPCAM	EPCAM	EPCAM
EPHA2	EPHA2
EPHA3	EPHA3
EPHX2	EPHX2
ERBB2	ERBB2
ERBB3	ERBB3
ERBB4	ERBB4
ERCC2	ERCC2	ERCC2
ERCC3		ERCC3
ERCC4		ERCC4
ERCC5		ERCC5
ERVW-1	ERVW-1
ESR1	ESR1
EXT1		EXT1
EXT2		EXT2
EZH1	EZH1
EZH2	EZH2
EZR	EZR
FAM166A	FAM166A
FAM230A	FAM230A
FAM46C	FAM46C
FAM46D	FAM46D
FANCA		FANCA
FANCC		FANCC
FANCD2		FANCD2
FANCE		FANCE
FANCF		FANCF
FANCG		FANCG
FAT1	FAT1
FBXW7	FBXW7
FGFBP1	FGFBP1
FGFR1	FGFR1
FGFR2	FGFR2
FGFR3	FGFR3
FH		FH
FLCN		FLCN
FLG	FLG
FLNA	FLNA
FLT3	FLT3
FOXA1	FOXA1
FOXA2	FOXA2
FOXQ1	FOXQ1
FRMD7	FRMD7
FUBP1	FUBP1
GATA3	GATA3
GCKR	GCKR
GNA13	GNA13
GNAQ	GNAQ
GNAS	GNAS
GNPTAB	GNPTAB
GOT1	GOT1
GOLGA5		GOLGA5
GPC3		GPC3
GPS2	GPS2
GRIN2D	GRIN2D
GSTP1	GSTP1
GTF2I	GTF2I
GUSB	GUSB
H3F3A	H3F3A
H3F3C	H3F3C
HAVCR2	HAVCR2
HGF	HGF
HIST1H1C	HIST1H1C
HIST1H1E	HIST1H1E
HIST1H3B	HIST1H3B
HIST1H4E	HIST1H4E
HLA-A	HLA-A
HLA-B	HLA-B
HMMR		HMMR
HNF1A		HNF1A
HNF1B		HNF1B
HRAS	HRAS	HRAS
HSD17B3		HSD17B3
HSD3B2		HSD3B2
HSP90AB1	HSP90AB1
HUWE1	HUWE1
ICOS	ICOS
IDH1	IDH1
IDH2	IDH2
IDO1	IDO1
IL2RB	IL2RB
IL6ST	IL6ST
IL7R	IL7R
ING1	ING1
INPPL1	INPPL1
INTS12	INTS12
IPO7	IPO7
IRF2	IRF2
IRF4	IRF4
IRF6	IRF6
ITPKB	ITPKB
JAK1	JAK1
JAK2	JAK2
JAK3	JAK3
KANSL1	KANSL1
KDM5C	KDM5C
KDM6A	KDM6A
KEAP1	KEAP1
KEL	KEL
KIF1A	KIF1A
KIF1B		KIF1B
KIR2DL4	KIR2DL4
KIT	KIT	KIT
KLF5	KLF5
KLHDC8B		KLHDC8B
KLHL8	KLHL8
KLLN		KLLN
KRAS	KRAS
KRT222	KRT222
LAG3	LAG3
LATS1	LATS1
LCTL	LCTL
LEMD2	LEMD2
LMO1		LMO1
LOC100507346		LOC100507346
MACF1	MACF1
MAP2K1	MAP2K1
MAP2K4	MAP2K4
MAP3K1	MAP3K1
MAP3K4	MAP3K4
MAP4K3	MAP4K3
MAPK1	MAPK1
MAX	MAX	MAX
MBD1	MBD1
MED12	MED12
MED23	MED23
MEN1		MEN1
MET	MET	MET
MGA	MGA
MGMT	MGMT
MICALCL	MICALCL
MLH1	MLH1	MLH1
MLL	MLL
MLL2	MLL2
MLL3	MLL3	MLH3
MLL4	MLL4
MORC4	MORC4
MPL		MPL
MPO	MPO
MRE11A	MRE11A	MRE11A
MSH2	MSH2	MSH2
MSH3	MSH3
MSH6	MSH6	MSH6
MSR1		MSR1
MTOR	MTOR
MUC17	MUC17
MUC6	MUC6
MUTYH		MUTYH
MXI1		MXI1
MXRA5	MXRA5
MYB	MYB
MYC	MYC
MYCN	MYCN
MYD88	MYD88
MYH9	MYH9
MYOCD	MYOCD
NBN	NBN	NBN
NBPF1	NBPF1
NCOA4		NCOA4
NCOR1	NCOR1
NEUROD6	NEUROD6
NF1	NF1	NF1
NF2	NF2	NF2
NFE2L2	NFE2L2
NIPBL	NIPBL
NOTCH1	NOTCH1
NOTCH2	NOTCH2
NPM1	NPM1
NR1I2	NR1I2
NR1I3	NR1I3
NQO2		NQO2
NRAS	NRAS
NSD1	NSD1
NTN4	NTN4
NTRK1		NTRK1
NUP133	NUP133
NUP210L	NUP210L
NUP93	NUP93
NUSAP1	NUSAP1
ODAM	ODAM
OMA1	OMA1
OR4A16	OR4A16
ORMDL1		ORMDL1
OR52N1	OR52N1
OTUD7A	OTUD7A
PALB2	PALB2	PALB2
PAPD5	PAPD5
PAX5	PAX5
PBRM1	PBRM1
PCBP1	PCBP1
PCM1		PCM1
PDCD1	PDCD1
PDCD2L	PDCD2L
PDGFRA	PDGFRA	PDGFRA
PDS5B	PDS5B
PDSS2	PDSS2
PGR	PGR
PHB		PHB
PHF6	PHF6
PHOX2B		PHOX2B
PIK3CA	PIK3CA
PIK3CB	PIK3CB
PIK3CG	PIK3CG
PIK3R1	PIK3R1
PIK3R2	PIK3R2
PIM1	PIM1
PKD1		PKD1
PLCG2	PLCG2
PLXNB2	PLXNB2
PMS1	PMS1	PMS1
PMS2	PMS2	PMS2
POLE	POLE
POLQ	POLQ
POLRMT	POLRMT
POU2AF1	POU2AF1
POU2F2	POU2F2
PPM1D	PPM1D	PPM1D
PPP2R1A	PPP2R1A
PPP6C	PPP6C
PRC1	PRC1
PRCC		PRCC
PRDM1	PRDM1
PRF1		PRF1
PRKAR1A	PRKAR1A	PRKAR1A
PRSS3	PRSS3
PSIP1	PSIP1
PTCH1	PTCH1	PTCH1
PTEN	PTEN	PTEN
PTMA	PTMA
PTPN11	PTPN11
PTPRC	PTPRC
PTPRD	PTPRD
PURG		PURG
QKI	QKI
RAB40A	RAB40A
RAC1	RAC1
RAD21	RAD21
RAD50	RAD50	RAD50
RAD51		RAD51
RAD51C	RAD51C	RAD51C
RAD51D	RAD51D
RAF1	RAF1
RARA	RARA
RASA1	RASA1
RB1	RB1	RB1
RBM10	RBM10
RECQL4		RECQL4
RET	RET	RET
RHEB	RHEB
RHOA	RHOA
RHOB	RHOB
RIT1	RIT1
RNASEL		RNASEL
RNF111	RNF111
RNF43	RNF43
RPL19	RPL19
RPL22	RPL22
RPL5	RPL5
RPS15	RPS15
RPS2	RPS2
RPS6KA3	RPS6KA3
RQCD1	RQCD1
RRAS2	RRAS2
RSBN1L	RSBN1L
RUNX1	RUNX1
RXRA	RXRA
SACS	SACS
SBDS		SBDS
SCAF4	SCAF4
SDHAF2		SDHAF2
SDHB		SDHB
SDHC		SDHC
SDHD		SDHD
SELP	SELP
SEPT12	SEPT12
SERPINB13	SERPINB13
SETBP1	SETBP1
SETD2	SETD2
SETD8	SETD8
SETDB1	SETDB1
SF1	SF1
SF3B1	SF3B1
SFRS2	SFRS2
SGK1	SGK1
SIN3A	SIN3A
SIRT4	SIRT4
SLC1A3	SLC1A3
SLC26A3	SLC26A3
SLC44A3	SLC44A3
SLC4A5	SLC4A5
SMAD2	SMAD2
SMAD4	SMAD4	SMAD4
SMARCA1	SMARCA1
SMARCA4	SMARCA4	SMARCB1
SMARCB1	SMARCB1
SMC1A	SMC1A
SMC3	SMC3
SNX25	SNX25
SOS1	SOS1
SOX17	SOX17
SOX9	SOX9
SPEN	SPEN
SPOP	SPOP
SPTAN1	SPTAN1
SRD5A2		SRD5A2
STAG2	STAG2	STK11
STK11	STK11
STK19	STK19
STX2	STX2
SUFU		SUFU
SULT2A1	SULT2A1
TACC3	TACC3
TAF1	TAF1
TAP1	TAP1
TBC1D12	TBC1D12
TBL1XR1	TBL1XR1
TBX3	TBX3
TCEB1	TCEB1
TCF7L2	TCF7L2
TCP11L2	TCP11L2
TET2	TET2
TGFBR2	TGFBR2
TH2LCRR		TH2LCRR
THRAP3	THRAP3
TIMM17A	TIMM17A
TLR4	TLR4
TM4SF4	TM4SF4
TMEM127		TMEM127
TNF	TNF
TNFRSF14	TNFRSF14
TNFRSF18	TNFRSF18
TNFRSF4	TNFRSF4
TNFRSF9	TNFRSF9
TOE1		TOE1
TOP2A	TOP2A
TP53	TP53	TP53
TP53BP1	TP53BP1
TPX2	TPX2
TRAF3	TRAF3
TRIM23	TRIM23
TRIM24		TRIM24
TRIM33		TRIM33
TSC1	TSC1	TSC1
TSC2	TSC2	TSC2
TSHR		TSHR
TTLL9	TTLL9
TUBB4B	TUBB4B
TXNDC8	TXNDC8
TXNIP	TXNIP
U2AF1	U2AF1
UBE2C	UBE2C
UBE2CP5	UBE2CP5
UGT1A1	UGT1A1
UNCX	UNCX
USP9X	USP9X
VHL	VHL	VHL
VSIR	VSIR
VTCN1	VTCN1
WASF3	WASF3
WDR89	WDR89
WHSC1	WHSC1
WRAP53		WRAP53
WT1	WT1	WRN
XIRP2	XIRP2	WT1
XPA		XPA
XPC		XPC
XPO1	XPO1
XRCC2	XRCC2
XRCC3		XRCC3
ZC3H12A	ZC3H12A
ZFHX3	ZFHX3	ZFHX3
ZFP36L1	ZFP36L1
ZMYM3	ZMYM3
ZNF133	ZNF133
ZNF180	ZNF180
ZNF276		ZNF276
ZNF471	ZNF471
ZNF483	ZNF483
ZNF620	ZNF620
ZNF750	ZNF750
ZRANB3	ZRANB3
		CDK4

## Sheet: Supplemental Table 3
Gene	Nucleotide Change	AA Change	Number of Occurrences	Chr	Start	Ref	Alt	Location	Designation	Function	dbSNP
ATM	c.2012T>A	p.I671K	2	chr11	108124654	T	A	exon13	VUS in medium penetrance gene	nonsynonymous SNV	rs750897021
ATM	c.2375A>C	p.K792T	1	chr11	108128332	A	C	exon15	VUS in medium penetrance gene	nonsynonymous SNV	Novel
ATM	c.3896C>T	p.A1299V	1	chr11	108155103	C	T	exon26	VUS in medium penetrance gene	nonsynonymous SNV	rs786203287
ATM	c.4267T>C	p.C1423R	1	chr11	108160359	T	C	exon29	VUS in medium penetrance gene	nonsynonymous SNV	rs587782442
ATM	c.G4561T	p.V1521F	1	chr11	108163470	G	T	exon30	VUS in medium penetrance gene	nonsynonymous SNV	Novel
ATM	c.5627A>G	p.H1876R	1	chr11	108175532	A	G	exon37	VUS in medium penetrance gene	nonsynonymous SNV	rs967371351
ATM	c.6493T>A	p.S2165T	1	chr11	108192068	T	A	exon45	VUS in medium penetrance gene	nonsynonymous SNV	rs1555117132
ATM	c.7484C>T	p.S2495F	1	chr11	108201117	C	T	exon50	VUS in medium penetrance gene	nonsynonymous SNV	rs1449747119
ATM	c.8405A>G	p.Q2802R	2	chr11	108214085	A	G	exon57	VUS in medium penetrance gene	nonsynonymous SNV	rs730881324
ATM	c.9161C>T	p.A3054V	1	chr11	108236225	C	T	exon63	VUS in medium penetrance gene	nonsynonymous SNV	rs1555152117
ATM	c.8560C>T	p.R2854C	1	chr11	108216611	C	T	exon58	VUS in medium penetrance gene	nonsynonymous SNV	rs201958469
CHEK2	c.478A>G	p.I160V	1	chr22	29121079	A	G	exon5	VUS in medium penetrance gene	nonsynonymous SNV	rs876659950
PMS2	c.2186_2187del	p.Leu729fs	3	chr7	6018315	GA	-	exon13	VUS in low penetrance gene	frameshift deletion	rs587779335
RET	c.874G>A	p.V292M	1	chr10	43601830	G	A	exon5	VUS in low penetrance gene	nonsynonymous SNV	rs34682185
TP53	c.46C>A	p.Q16K	1	chr17	7579867	G	T	exon2	VUS in high penetrance gene	nonsynonymous SNV	Novel
PALB2	c.3272A>G	p.Q1091R	1	chr16	23619263	T	C	exon12	VUS in high penetrance gene	nonsynonymous SNV	rs1597066825
PALB2	c.2494C>T	p.H832Y	2	chr16	23640981	G	A	exon5	VUS in high penetrance gene	nonsynonymous SNV	rs901786175
PALB2	c.1987C>T	p.R663C	1	chr16	23641488	G	A	exon5	VUS in high penetrance gene	nonsynonymous SNV	rs62625277
PALB2	c.1940A>T	p.H647L	2	chr16	23641535	T	A	exon5	VUS in high penetrance gene	nonsynonymous SNV	rs1055533509
PALB2	c.977C>T	p.S326L	1	chr16	23646890	G	A	exon4	VUS in high penetrance gene	nonsynonymous SNV	rs1282291340
BRCA2	c.142G>A	p.E48K	1	chr13	32893288	G	A	exon3	VUS in high penetrance gene	nonsynonymous SNV	rs1555280354
BRCA2	c.283G>A	p.V95I	1	chr13	32893429	G	A	exon3	VUS in high penetrance gene	nonsynonymous SNV	rs1566216059
BRCA2	c.841G>A	p.D281N	1	chr13	32906456	G	A	exon10	VUS in high penetrance gene	nonsynonymous SNV	rs80359088
BRCA2	c.922T>C	p.F308L	1	chr13	32906537	T	C	exon10	VUS in high penetrance gene	nonsynonymous SNV	rs921111470
BRCA2	c.1012G>A	p.A338T	1	chr13	32906627	G	A	exon10	VUS in high penetrance gene	nonsynonymous SNV	rs80358396
BRCA2	c.1031C>G	p.S344C	1	chr13	32906646	C	G	exon10	VUS in high penetrance gene	nonsynonymous SNV	rs1593891776
BRCA2	c.G1312T	p.D438Y	1	chr13	32906927	G	T	exon10	VUS in high penetrance gene	nonsynonymous SNV	rs765436962
BRCA2	c.1656C>A	p.S552S	1	chr13	32907271	C	A	exon10	VUS in high penetrance gene	synonymous SNV	Novel
BRCA2	c.1805G>T	p.G602V	1	chr13	32907420	G	T	exon10	VUS in high penetrance gene	nonsynonymous SNV	rs398122732
BRCA2	c.3005A>C	p.N1002T	1	chr13	32911497	A	C	exon11	VUS in high penetrance gene	nonsynonymous SNV	rs730881518
BRCA2	c.3643G>C	p.G1215R	1	chr13	32912135	G	C	exon11	VUS in high penetrance gene	nonsynonymous SNV	Novel
BRCA2	c.3671G>A	p.G1224D	1	chr13	32912163	G	A	exon11	VUS in high penetrance gene	nonsynonymous SNV	Novel
BRCA2	c.5125G>T	p.D1709Y	2	chr13	32913617	G	T	exon11	VUS in high penetrance gene	nonsynonymous SNV	rs398122792
BRCA2	c.6752A>C	p.H2251P	1	chr13	32915244	A	C	exon11	VUS in high penetrance gene	nonsynonymous SNV	Novel
BRCA2	c.6877T>C	p.F2293L	3	chr13	32918730	T	C	exon12	VUS in high penetrance gene	nonsynonymous SNV	rs80358912
BRCA2	c.6988A>G	p.I2330V	1	chr13	32921014	A	G	exon13	VUS in high penetrance gene	nonsynonymous SNV	rs876661032
BRCA2	c.7874G>A	p.R2625K	1	chr13	32936728	G	A	exon17	VUS in high penetrance gene	nonsynonymous SNV	rs864622552
BRCA2	c.8174_8182del	p.2725_2728del	1	chr13	32937513	GGTATGCTG	-	exon18	VUS in high penetrance gene	nonframeshift deletion	Novel
BRCA2	c.8883_8948del	p.Leu2962_Asp2983del)	4	chr13	32953582	TTTATCAAGGGATGTCACAACCGTGTGGAAGTTGCGTATTGTAAGCTATTCAAAAAAAGAAAAAGA	-	exon22	VUS in high penetrance gene	nonframeshift deletion	rs1566252712
BRCA2	c.9253A>C	p.T3085P	1	chr13	32954279	A	C	exon24	VUS in high penetrance gene	nonsynonymous SNV	rs397507423
BRCA2	c.9319A>G	p.I3107V	1	chr13	32968888	A	G	exon25	VUS in high penetrance gene	nonsynonymous SNV	rs879255336
BRCA2	c.9810C>T	p.A3270A	1	chr13	32972460	C	T	exon27	VUS in high penetrance gene	synonymous SNV	Novel
BRCA2	c.9925G>A	p.E3309K	1	chr13	32972575	G	A	exon27	VUS in high penetrance gene	nonsynonymous SNV	rs80359251
BRCA1	c.5374G>A	p.V1792M	1	chr17	41201170	C	T	exon20	VUS in high penetrance gene	nonsynonymous SNV	rs1555575131
BRCA1	c.5036T>C	p.L1679P	1	chr17	41219663	A	G	exon15	VUS in high penetrance gene	nonsynonymous SNV	rs760038328
BRCA1	c.4639T>G	p.L1547V	1	chr17	41226384	A	C	exon13	VUS in high penetrance gene	nonsynonymous SNV	rs730881492
BRCA1	c.4120C>T	p.H1421Y	1	chr17	41234517	G	A	exon11	VUS in high penetrance gene	nonsynonymous SNV	rs80357013
BRCA1	c.3207A>G	p.Q1069Q	1	chr17	41244341	T	C	exon9	VUS in high penetrance gene	synonymous SNV	Novel
BRCA1	c.2497G>C	p.E880Q	1	chr17	41244910	C	G	exon9	VUS in high penetrance gene	nonsynonymous SNV	rs587782370
BRCA1	c.2476A>C	p.T826P	1	chr17	41245072	T	G	exon9	VUS in high penetrance gene	nonsynonymous SNV	rs1597869768
BRCA1	c.1855C>G	p.L666V	1	chr17	41245552	G	C	exon9	VUS in high penetrance gene	nonsynonymous SNV	rs1555590709
BRCA1	c.1583A>G	p.E575G	1	chr17	41245824	T	C	exon9	VUS in high penetrance gene	nonsynonymous SNV	rs111539978
BRCA1	c.1129G>C	p.G424R	2	chr17	41246278	G	C	exon9	VUS in high penetrance gene	nonsynonymous SNV	rs763051683
PTEN	c.190C>G	p.P64A	1	chr10	89623897	C	G	exon2	VUS in high penetrance gene	nonsynonymous SNV	rs1441812814
PTEN	c.409G>T	p.A137S	1	chr10	89624116	G	T	exon2	VUS in high penetrance gene	nonsynonymous SNV	rs761148721
TP53	c.673G>A	p.V225I	1	chr17	7577608	C	T		VUS in high penetrance gene	nonsynonymous SNV	rs746504075
BRCA1	c.3929C>A	p.T1310K	1	chr17	41243619	G	T		VUS in high penetrance gene	nonsynonymous SNV	rs80357257
BRCA2	c.6560C>T	p.P2187L	1	chr13	32915052	C	T		VUS in high penetrance gene	nonsynonymous SNV	rs56019712
BRCA1	c.1114T>C	p.W372R	1	chr17	41246434	A	G		VUS in high penetrance gene	nonsynonymous SNV	rs1306111238
CHEK2	c.855_856delAT		1	chr22	29107962	AT	-	CDS6	pathogenic in medium penetrance gene	Indel	Novel
CHEK2	c.546C>A	p.Y139X	2	chr22	29121258	G	T	CDS3	pathogenic in medium penetrance gene	SNP	rs200917541
MSH6	c.2076C>A	p.Y692X	1	chr2	48028104	C	A	CDS4	pathogenic in medium penetrance gene	SNP	Novel
ATM	c.2282_2283del	p.T761fs	1	chr11	108128239	CT	-	CDS14	pathogenic in medium penetrance gene	Indel	rs587781658
ATM	c.4852C>T	p.R1618X	1	chr11	108165729	C	T	CDS31	pathogenic in medium penetrance gene	SNP	rs762083530
ATM	c.6314delG	p.R2105fs	1	chr11	108188215	G	-	CDS42	pathogenic in medium penetrance gene	Indel	Novel
ATM	c.8097dupA	p.P2699fs	1	chr11	108205781	-	A	CDS54	pathogenic in medium penetrance gene	Indel	Novel
BARD1	c.605dupA	(p.Thr203AspfsTer14)	1	chr2	215593589	-	T	CDS11	pathogenic in medium penetrance gene	Indel	Novel
BARD1	c.1543delT	p.S515Pfs*24	1	chr2	215632231	A	-	CDS6	pathogenic in medium penetrance gene	Indel	Novel
BARD1	c.448C>T	p.R150X	1	chr2	215646150	G	A		pathogenic in medium penetrance gene	stopgain	rs730881411
SDHB	c.423+1G>A	splice site	1	chr1	17355094	C	T		pathogenic in low penetrance gene	splice site	rs398122805
SDHB	c.C136T	p.R46X	1	chr1	17371320	G	A		pathogenic in low penetrance gene	stopgain	rs74315370
NF1	c.4600C>T	p.R1534X	1	chr17	29588751	C	T	exon35	pathogenic in low penetrance gene	stopgain	rs760703505
MLH1	c.2080G>T	p.E694X	1	chr3	37090485	G	T	exon18	pathogenic in low penetrance gene	stopgain	rs147542208
MUTYH	c.1218_1219dup	p.Glu407fs	2	chr1	45797186	-	CC	exon13	pathogenic in low penetrance gene	Indel	rs587780078
MSH2	c.1854delA	p.Y619Mfs*16	1	chr2	47702258	A	-		pathogenic in low penetrance gene	Indel	Novel
AXIN2	c.1908-2A>G	splice site	1	chr17	63532673	T	C		pathogenic in low penetrance gene	splice site	rs978837790
FH	c.1108+1G>T	splice site	1	chr1	241667341	C	A	intron7	pathogenic in low penetrance gene	splice site	rs1057517734
TP53	c.644C>A	p.A215D	1	chr17	7573987	G	T		pathogenic in high penetrance gene	nonsynonymous SNV	rs397516434
TP53	c.1031T>G	p.Leu344Pro	1	chr17	7573996	A	C		pathogenic in high penetrance gene	nonsynonymous SNV	rs121912662
TP53	c.731G>A	p.G205D	1	chr17	7577550	C	T	CDS4	pathogenic in high penetrance gene	nonsynonymous SNV	rs985033810
TP53	c.673-1G>C	splice site mutation	1	chr17	7577609	C	G	intron6	pathogenic in high penetrance gene	splice site	Novel
TP53	c.646G>A	p.V216M	1	chr17	7578203	C	T	CDS5	pathogenic in high penetrance gene	nonsynonymous SNV	rs730882025
PALB2	c.3426_3429del	p.L1142fs	3	chr16	23614912	AAGT	-	CDS13	pathogenic in high penetrance gene	Indel	rs587776424
PALB2	c.3202-1G>A	splice donor	1	chr16	23619334	C	T	intron11	pathogenic in high penetrance gene	splice site	Novel
PALB2	c.172_175del ACAA	p.Gln60fs	1	chr16	23649207	ACAA	-	CDS3	pathogenic in high penetrance gene	Indel	rs180177143
BRCA2	c.67+1G>A	splice donor	1	chr13	32890665	G	A	intron2	pathogenic in high penetrance gene	splice site	rs81002796
BRCA2	c.461_462del AA	p.Arg155_Asp156insTer	1	chr13	32900273	AA	-	CDS4	pathogenic in high penetrance gene	Indel	rs80359459
BRCA2	c.1631_1632delCT	p.Thr544fs	1	chr13	32907246	CT	-	CDS9	pathogenic in high penetrance gene	Indel	rs80359295
BRCA2	c.2414delC	p.S805LfsX5	2	chr13	32910906	C	-	CDS10	pathogenic in high penetrance gene	Indel	Novel
BRCA2	c.2806_2809del	p.Asp936fs	1	chr13	32911298	AAAC	-	CDS10	pathogenic in high penetrance gene	Indel	rs80357832
BRCA2	c.4933_4936del AAAG	p.Glu1646fs	1	chr13	32913425	AAAG	-	CDS10	pathogenic in high penetrance gene	Indel	rs80359473
BRCA2	c.7529_7530del	p.L2510LfsX28	1	chr13	32930658	TG	-	CDS14	pathogenic in high penetrance gene	Indel	Novel
BRCA2	c.8185delA	p.K2729fs	1	chr13	32937524	A	-	CDS17	pathogenic in high penetrance gene	Indel	rs794727763
BRCA2	c.8363G>A	p.W2788X	2	chr13	32944570	G	A	CDS18	pathogenic in high penetrance gene	SNP	rs80359080
BRCA2	c.9090dupA	p.T3030TfsX14	1	chr13	32954022	-	A	CDS22	pathogenic in high penetrance gene	Indel	Novel
BRCA2	c.9235delG	p.Val3079fs	1	chr13	32954261	G	-	CDS23	pathogenic in high penetrance gene	Indel	rs397507422
BRCA2	c.9382C>T	p.Arg3128Ter	1	chr13	32968951	C	T	CDS24	pathogenic in high penetrance gene	stopgain	rs80359212
BRCA2	c.9410_9414delCTTTA	p.E382Gfs*42	1	chr13	32968975	CTTACT	C		pathogenic in high penetrance gene	Indel	Novel
BRCA1	c.5566C>T	p.Arg1856Ter	1	chr17	41197784	G	A	CDS22	pathogenic in high penetrance gene	stopgain	rs41293465
BRCA1	c.5193+1G>T	splice donor	1	chr17	41215349	C	A	intron18	pathogenic in high penetrance gene	splice site	rs80358004
BRCA1	c.5123C>A	p.A1708E	2	chr17	41215920	G	T	CDS16	pathogenic in high penetrance gene	nonsynonymous SNV	rs28897696
BRCA1	c.5095C>T	p.Arg1699Trp	1	chr17	41215948	G	A	CDS16	pathogenic in high penetrance gene	nonsynonymous SNV	rs55770810
BRCA1	c.4484G>A	p.Arg1495Lys	1	chr17	41228505	C	T	CDS12	pathogenic in high penetrance gene	nonsynonymous SNV	rs80357389
BRCA1	c.4532_4533insTAAA	c.4468_4469insATAAA	1	chr17	41228521	-	TTTAT	CDS12	pathogenic in high penetrance gene	Indel	Novel
BRCA1	c.1018C>T	p.R1443X	1	chr17	41234451	G	A	CDS11	pathogenic in high penetrance gene	stopgain	rs41293455
BRCA1	c.3752_3755GTCT	p.Ser1253fs	1	chr17	41243789	AGAC	-	CDS9	pathogenic in high penetrance gene	Indel	rs80357868
BRCA1	c.3313_3314insC	p.D1152DfsX5	1	chr17	41244093	-	G	CDS9	pathogenic in high penetrance gene	Indel	Novel
BRCA1	c.2748delT	p.Asn916fs	1	chr17	41244799	TA	T		pathogenic in high penetrance gene	Indel	rs398122667
BRCA1	c.674_683dup	p.Thr229fs	1	chr17	41246723	-	CCACATGGCT	CDS9	pathogenic in high penetrance gene	Indel	rs387906563
BRCA1	c.798_799del	p.Ser267fs	9	chr17	41246749	AA	-	CDS9	pathogenic in high penetrance gene	Indel	rs80357724
BRCA1	c.212+1G>A	splice donor	15	chr17	41258472	C	T	intron4	pathogenic in high penetrance gene	splice site	rs80358042
BRCA1	c.211A>G	p.R71G	1	chr17	41258474	T	C	CDS3	pathogenic in high penetrance gene	nonsynonymous SNV	rs80357382
TP53	c.673-25A>T		1	chr17	7577633	T	A	intronic	non-coding VUS in high penetrance gene	intronic	Novel
PALB2	c.*250G>A		1	chr16	23614530	C	T	UTR3	non-coding VUS in high penetrance gene	.	Novel
PALB2	c.3202-24A>G		1	chr16	23619357	T	C	intronic	non-coding VUS in high penetrance gene	intronic	rs1267213207
PALB2	c.2996+3A>C		1	chr16	23634287	T	G	intronic	non-coding VUS in high penetrance gene	.	rs876659931
PALB2	c.-94C>G		1	chr16	23652572	G	C	UTR5	non-coding VUS in high penetrance gene	.	Novel
BRCA2	c.-799G>C		1	chr13	32889799	G	C	UTR5	non-coding VUS in high penetrance gene	.	Novel
BRCA2	c.67+25T>C		1	chr13	32890689	T	C	intronic	non-coding VUS in high penetrance gene	intronic	rs1226106794
BRCA2	c.6841+28T>G		4	chr13	32915361	T	G	intronic	non-coding VUS in high penetrance gene	intronic	rs1416475985
BRCA2	c.9257-27C>T		1	chr13	32968799	C	T	intronic	non-coding VUS in high penetrance gene	intronic	Novel
BRCA1	c.442-27T>G		2	chr17	41251924	A	C	intronic	non-coding VUS in high penetrance gene	intronic	rs1255456130
BRCA1	c.-1365G>C		1	chr17	41277478	C	G	UTR5	non-coding VUS in high penetrance gene	.	Novel
PTEN	c.-88356C>T		1	chr10	89623618	C	T	UTR5	non-coding VUS in high penetrance gene	.	rs944470538
PTEN	c.-88343T>C		1	chr10	89623631	T	C	UTR5	non-coding VUS in high penetrance gene	.	rs1488148124
PTEN	c.-88302C>T		7	chr10	89623672	C	T	UTR5	non-coding VUS in high penetrance gene		rs1313213191

## Sheet: Supplemental Table 4
Clinical Characteristics of Recurrent Variants
	Pathogenic	All Recurrent Mutations	BRCA1 c.799delTT rs80357724	BRCA1 c.212+1G>A rs80358042	PALB2 c.3426_3429del rs587776424	BRCA2 c.8363G>A rs80359080	BRCA1 c.5123C>A rs28897696	BRCA2 c.2414delC novel
Number of individuals	74	33	9	15	3	2	2	2
Average age at diagnosis (range)	45.6 (23-86)	45.6 (23-86)	45.2 (33-61)	43.7 (33-59)	39.3 (23-51)	52 (44-60)	46 (39-53)	51.2 (40-86)
Average number of children (range)	3.10 (0-10)	3.2 (0-10)	2.3 (1-4)	2.9 (0-8)	3.3 (1-5)	3.5 (0-7)	6.5 (3-10)	4 (2-8)
Average age at first pregnancy (range)	21.7 (15-35)	21 (16-31)	22.4 (19-30)	19.9 (16-31)	17.3 (16-19)	25 *only 1 of the 2 reported	23 (16-30)	22 (21-26)
Number of pregnancies (range)	3.3 (0-10)	3.3 (0-10)	2.3 (1-4)	3 (0-8)	3.3 (1-5)	3.5 (0-7)	6.5 (3-10)	4 (2-8)
Breastfed? (% yes)	91.9% (57/62)	89.7% (26/29)	83.3% (5/6)	0.93	1	0.5	1	1
Average age of menarche (range)	13.0 (9-18)	12.8 (9-15)	12.3 (9-14)	12.9 (11-14)	12.3 (11-14)	13.5	12.5	12
% in menopause	45.6% (31/68)	54.8% (17/31)	57.1% (4/7)	0.5	0.33	0	1	1
Family history of cancer (%)	50.0% (34/68)	67.7% (21/31)	85.7% (6/7)		0.33
Family history of breast cancer (%)	32.4% (22/68)	45.2% (14/31)	57.1% (4/7)	0.467	0.33	0	0.5	0.5
Contraception use (% yes)	14.7% (10/68)	9.7% (3/31)	0	0.13	0.33	0	0	0
Smoking status (% yes)	4.4% (3/68)	9.7% (3/31)	42.9% (3/7)	0	0	0	0	0
NCCN (% yes)	77% (53/69)	77% (20/26)	67% (2/3)	93% (13/14)	67% (2/3)	50% (1/2)	50% (1/2)	50% (1/2)
High Amerindian ancestry	13% (8/60)	7% (2/27)	0% (0/6)	0% (0/12)	0% (0/3)	50% (1/2)	0% (0/2)	50% (1/2)

## Sheet: Supplemental Table 5
Number of Unique Variants in High Penetrance Genes
	VUS	PATH	Total	% VUS
BRCA1	12	16	28	0.429
BRCA2	24	13	37	0.649
PALB2	5	3	8	0.625
PTEN	2	0	2	1
TP53	2	5	7	0.286
	45	37	82	0.54878
The number of independent or unique variants in each gene is
reported in the categories of variants od unknown significance (VUS) or pathogenic (PATH)
